# Supplementary material for: MEK1/2 Inhibitors Unlock the Constrained Interferon Response in Macrophages Through IRF1 Signaling
Source: Front Immunol. 2019 Aug 27;10:2020. doi: 10.3389/fimmu.2019.02020 (PMC6718554; doi:10.3389/fimmu.2019.02020)
Supplement: Supplementary file 3 [file Table_2.XLSX]

## Sheet: Sheet1
Table S2. Antibodies used for western blotting, neutralization and flow cytometry
Description	Antibodies used for western blotting, neutralization and flow cytometry are listed below with catlog number. More methodological details can be found in the Materials and Methods section in the main text.
Application	Antibody	Source	Clone	Catlog number
Western blotting	anti-IRF1	Santa Cruz Biotechnology	NA	sc-640
	anti-GAPDH	Santa Cruz Biotechnology	NA	sc-32233
	anti-IkBa	Santa Cruz Biotechnology	NA	sc-1643
	anti-Cot/Tpl2	Santa Cruz Biotechnology	NA	sc-720
	anti-Ub	Santa Cruz Biotechnology	P4D1	sc-8017
	anti-phosphoserine/threonine/tyrosine	Abcam	SPM101	ab-15556
	anti-p65/RelA	Abcam	NA	ab-7970
	anti-STAT3	Abcam	NA	ab-119352
	anti-pSTAT3 Tyr705	Abcam	NA	ab-76315
	anti-p-IkBa Ser32	Cell Signaling Technology	14D4	#2859
	anti-STAT1	Cell Signaling Technology	NA	#9172s
	anti-pSTAT1 Ser727	Cell Signaling Technology	NA	#9177
	anti-pSTAT1 Tyr701	Cell Signaling Technology	NA	#9171
	anti-p44/42, ERK1/2	Cell Signaling Technology	NA	#9107s
	anti-pERK1/2 Thr202/Y204	Cell Signaling Technology	NA	#9101s
	anti-p38 MAPK	Cell Signaling Technology	NA	#9212s
	anti-p-p38 Thr180/Tyr182	Cell Signaling Technology	NA	#9211s
	anti-p-p65/RelA Ser536	Cell Signaling Technology	NA	#3033P
	anti-eIF4E	Cell Signaling Technology	C46H6	#2067s
	anti-eIF4E Ser209	Cell Signaling Technology	NA	#9741s
Neutralization	rabbit IgG isotype control	Thermo Fischer Scientific	NA	#026102
	anti-mouse CD210/IL-10R	Thermo Fischer Scientific	NA	#16-2101-85
	anti-mouse CD119/IFNGR	Thermo Fischer Scientific	NA	#12-1191-80
	anti-mouse IFNAR	Biolegend	NA	#127323
	normal mouse IgG	Sigma-Aldrich	NA	#12-371
Flow cytometry	anti-mouse CD45-eF450	ebioscience, Thermo Fisher Scientific	104	# 48-0454-80
	anti-mouse CD11b-FITC	ebioscience, Thermo Fisher Scientific	M1/70	# 11-0112-41
	anti-mouse MHC II-PE-Cy7	ebioscience, Thermo Fisher Scientific	M5/114.15.2	# 47-5321-80
	anti-mouse F4/80-PE-Cy5	ebioscience, Thermo Fisher Scientific	BM8	# 15-4801-82
	anti-mouse F4/80-biotin	ebioscience, Thermo Fisher Scientific	BM8	# 13-4801-81
	anti-mouse Ki67-PerCP-eF710	ebioscience, Thermo Fisher Scientific	SolA15	# 46-4317-80
	anti-mouse CD80/B7.1-PE	ebioscience, Thermo Fisher Scientific	16-10A1	# 12-0801-81
	anti-mouse CD163-PE	ebioscience, Thermo Fisher Scientific	TNKUPJ	# 12-1631-80
	streptavidin-BV605	Biolegend	1A8	#405229
	anti-mouse CD68-PE	Biolegend	FA-11	#137013
	anti-mouse CD206-PE	Biolegend	MR6F3	#141705
	anti-mouse CD64-APC	Miltenyi Biotec	REA286	#130-103-809
