# Supplementary material for: MEK1/2 Inhibitors Unlock the Constrained Interferon Response in Macrophages Through IRF1 Signaling
Source: Front Immunol. 2019 Aug 27;10:2020. doi: 10.3389/fimmu.2019.02020 (PMC6718554; doi:10.3389/fimmu.2019.02020)
Supplement: Supplementary file 4 [file Table_3.xlsx]

## Sheet: qPCR primers
Table S3. Primers used for quantitative RT-PCR
Description	All primers used for quantitative RT-PCR are included below with gene full names and primer sequences. All primers were synthesized by Integrated DNA Technologies and re-constituted following manufacturer's instructions.
Genes	Full name	Forward 5' to 3'	Reverse 5' to 3'
Hprt	Hypoxanthine-guanine phosphoribosyltransferase	GCTGGTGAAAAGGACCTCT	CACAGGACTAGAACACCTGC
Batf2	Basic Leucine Zipper ATF-Like Transcription Factor 2	GAAACAGAACCACGCCCTTC	TGTTCCTGGCAGCCATTGTA
Irf1	Interferon regulatory factor 1	TTAGCCCGGACACTTTCTCTGATGG	GTCCCCTCGAGGGCTGTCAATCTCT
Ifna	interferon alpha	TCTGATGCAGCAGGTGGG	AGGGCTCTCCAGACTTCTGCTCTG
Ifnb	interferon beta	ATGAGTGGTGGTTGCAGGC	TGACCTTTCAAATGGAGTAGATTC
Viperin/RSAD2	virus inhibitory protein, endoplasmic reticulum-associated, IFN-inducible, OR radical S-adenosyl methionine domain containing 2	GGTGGTGCAGGGATTACAAG	GGACACCTCTTTGTGACGCT
Nos2	Nitric Oxide Synthase 2	GGCAGCCTGTGAGACCTTTG	GCATTGGAAGTGAAGCGTTTC
Gbp1	Guanylate Binding Protein 1	AAACTTCAGGAACAGGAAAGACTTC	TGCCATGCTGTGTCACAATC
Gbp4	Guanylate Binding Protein 4	GGAGAAGCTAACGAAGGAACAA	TTCCACAAGGGAATCACCATTTT
Ifit1	Interferon-induced protein with tetratricopeptide repeats 1	CAGTCGTAGCCTATCGCCAA	TGCAAGGCCCTGTTTAGAAGA
Ifit2	Interferon-induced protein with tetratricopeptide repeats 2	AAGAGGTTGCCTGGAGAGTG	AGCTGTCGCAGATTGCTCTC
Ifit3	Interferon-induced protein with tetratricopeptide repeats 3	CAGATCTTAACCTCCAGTAGCAA	ATAAGCAGCACTCCACAGCA
Isg15	Ubiquitin-like protein ISG15 OR Interferon-induced 15 kDa protein	AGTGCTCCAGGACGGTCTTA	CGTGTCTACAGTCTGCGTCA
Tnfa	Tumor necrosis factor alpha	GAACTTCGGGGTGATCGGTC	GGGCAGCCTTGTCCCTTGAA
Il1a	Interleukin 1 alpha	ACGTCAAGCAACGGGAAGAT	AAGGTGCTGATCTGGGTTGG
Il6	Interleukin 6	CTCTGGGAAATCGTGGAAAT	CCAGTTTGGTAGCATCCATC
Il10	Interleukin 10	CCCTTTGCTATGGTGTCCTTTC	GATCTCCCTGGTTTCTCTTCCC
Il12b	Interleukin 12 beta	ATCGTTTTGCTGGTGTCTCC	GGAGTCCAGTCCACCTCTACA
Ccl2	C-C motif chemokine ligand 2	CCACAACCACCTCAAGCACT	TAAGGCATCACAGTCCGAGTC
Ccl5	C-C motif chemokine ligand 5	TGTGCCAACCCAGAGAAGAA	CAAGCTGGCTAGGACTAGAGC
Cxcl1	Chemokine (C-X-C motif) ligand 1	TGCACCCAAACCGAAGTCATA	TTGTCAGAAGCCAGCGTTCAC
Cxcl9	Chemokine (C-X-C motif) ligand 9	TGCCATGAAGTCCGCTGTTC	GGGTTCCTCGAACTCCACAC
Cxcl10	Chemokine (C-X-C motif) ligand 10	GACGGTCCGCTGCAACTG	GCTTCCCTATGGCCCTCATT
Fpr1	formyl peptide receptor 1	TGCACTGGACCGCTGTATTT	AAGGAGAGAACCCGCAAAGG
Ccr3	C-C chemokine receptor type 3	GCCCGAACTGTGACTTTTGC	CCCTCTGGATAGCGAGGACT
Tnfsf10/Trail	TNF superfamily member 10	TTCAGGAAGCTGAAGACGCT	AGCTCGAACAATCCTCCCTG
Fas/Cd95	Fas cell surface death receptor	ACATGCTGTGGATCTGGGCTG	CGCCTCCTCAGCTTTAAACTCTC
Arg1	arginase 1	TTGGGTGGATGCTCACACTG	ACAGGTTGCCCATGCAGATT
Mrc1/Cd206	mannose receptor C-type 1	GCAAATGGAGCCGTCTGTGC	CTCGTGGATCTCCGTGACAC
PD-L1	programmed death-ligand 1	ACGGGCGTTTACTATCACGG	GGGAATCTGCACTCCATCGT
CTLA4	cytotoxic T-lymphocyte–associated antigen 4	GAAGCCATACAGGTGACCCA	TCTCTGTGAATGTCGTGGCA
PD1	programmed cell death protein 1	CGGTTTCAAGGCATGGTCATTGG	TCAGAGTGTCGTCCTTGCTTCC
